# Supplementary material for: GATOR1 complex controls cisplatin sensitivity
Source: Cell Death Dis. 2025 Dec 30;17(1):58. doi: 10.1038/s41419-025-08392-4 (PMC12824275; doi:10.1038/s41419-025-08392-4)
Supplement: Supplementary file 11 — Table S2 [file 41419_2025_8392_MOESM11_ESM.xlsx]

## Sheet: Sheet1
	Table S2.	Top 10 up- and down-regulated transcription factors in GATOR1 depletions BEAS-2B cells treated or not with cisplatin
	GATOR1-/- vs WT											GATOR1-/- vs GATOR1 -/- cisplatin											GATOR1-/- cisplatin vs WT cisplatin
		UP					DOWN						UP					DOWN						UP					DOWN
		#ID	TF name	score	class		#ID	TF name	score	class			#ID	TF name	score	class		#ID	TF name	score	class			#ID	TF name	score	class		#ID	TF name	score	class
	DEPDC5-/-	ENSG00000163435	ELF3	1.41514125467341	ETS		ENSG00000225614	ZNF469	-2.87700883034549	zf-C2H2		DEPDC5-/-	ENSG00000115738	ID2	4.2362760674159	bHLH		ENSG00000148200	NR6A1	-5.9230603950263	GCNF-like		DEPDC5-/-	ENSG00000196172	ZNF681	1.7795898828572	zf-C2H2		ENSG00000256229	ZNF486	-1.7592541943501	zf-C2H2
		ENSG00000121454	LHX4	1.4875888195097	Homeobox		ENSG00000186446	ZNF501	-3.25006133329532	zf-C2H2			ENSG00000115844	DLX2	4.23676027864749	Homeobox		ENSG00000151090	THRB	-5.93113893489826	THR-like			ENSG00000129194	SOX15	1.85460262981702	HMG		ENSG00000184271	POU6F1	-1.8067674090932	Pou
		ENSG00000137309	HMGA1	1.70915225449233	HMGA		ENSG00000173068	BNC2	-3.38192060028649	zf-C2H2			ENSG00000229544	NKX1-2	4.42205138062411	Homeobox		ENSG00000074047	GLI2	-5.95566991462468	zf-C2H2			ENSG00000187098	MITF	1.9390300282701	bHLH		ENSG00000143867	OSR1	-2.12146606729153	zf-C2H2
		ENSG00000085276	MECOM	1.79172102938319	zf-C2H2		ENSG00000112246	SIM1	-3.537329689368	bHLH			ENSG00000125740	FOSB	4.43406155706274	TF_bZIP		ENSG00000066827	ZFAT	-5.99141580906642	zf-C2H2			ENSG00000037965	HOXC8	1.93985667781104	Homeobox		ENSG00000121413	ZSCAN18	-2.33751227142977	zf-C2H2
		ENSG00000028277	POU2F2	1.91398139764832	Pou		ENSG00000157657	ZNF618	-3.60691011993941	zf-C2H2			ENSG00000064195	DLX3	4.47736206606325	Homeobox		ENSG00000124191	TOX2	-6.06882794137945	HMG			ENSG00000198839	ZNF277	1.98841254716696	zf-C2H2		ENSG00000166402	TUB	-2.39357113899255	Tub
		ENSG00000181690	PLAG1	2.0445734494155	zf-C2H2		ENSG00000182463	TSHZ2	-3.80942266748354	zf-C2H2			ENSG00000170684	ZNF296	4.49988197077472	zf-C2H2		ENSG00000107249	GLIS3	-6.51911003692313	zf-C2H2			ENSG00000183850	ZNF730	2.02905436985913	zf-C2H2		ENSG00000136630	HLX	-2.70296456585597	Homeobox
		ENSG00000113430	IRX4	2.09614278593041	Homeobox		ENSG00000108924	HLF	-3.92903529265902	TF_bZIP			ENSG00000162772	ATF3	4.80602314641252	TF_bZIP		ENSG00000118922	KLF12	-6.57957351702083	zf-C2H2			ENSG00000085276	MECOM	2.44073113050585	zf-C2H2		ENSG00000204103	MAFB	-3.18598882626861	TF_bZIP
		ENSG00000175832	ETV4	2.20043340993433	ETS		ENSG00000169946	ZFPM2	-4.3378918940751	zf-C2H2			ENSG00000124216	SNAI1	4.8170456837631	zf-C2H2		ENSG00000157657	ZNF618	-8.38462360520067	zf-C2H2			ENSG00000197134	ZNF257	2.56069370686938	zf-C2H2		ENSG00000088881	EBF4	-4.14679964423658	COE
		ENSG00000077092	RARB	3.25493746631045	THR-like		ENSG00000020633	RUNX3	-5.01777846072849	Runt			ENSG00000136826	KLF4	4.89906342467575	zf-C2H2		ENSG00000173068	BNC2	-8.46532772346049	zf-C2H2			ENSG00000181690	PLAG1	3.71124801958796	zf-C2H2		ENSG00000108924	HLF	-4.21027798354541	TF_bZIP
		ENSG00000229676	ZNF492	3.76052379833718	zf-C2H2		ENSG00000180938	ZNF572	-8.40285309588685	zf-C2H2			ENSG00000069812	HES2	5.52571701979092	bHLH		ENSG00000137834	SMAD6	-8.85286671556805	MH1			ENSG00000229676	ZNF492	7.18631218792665	zf-C2H2		ENSG00000020633	RUNX3	-5.81292363694166	Runt
	NPRL3-/-	ENSG00000087510	TFAP2C	2.97373939424438	AP-2		ENSG00000187634	SAMD11	-3.31532572410966	SAND		NPRL3-/-	ENSG00000162772	ATF3	4.9037367905438	TF_bZIP		ENSG00000053254	FOXN3	-4.62857102995877	Fork_head		NPRL3-/-	ENSG00000087510	TFAP2C	2.29346192155448	AP-2		ENSG00000019549	SNAI2	-1.89345991116347	zf-C2H2
		ENSG00000198429	ZNF69	2.99081873254027	zf-C2H2		ENSG00000163435	ELF3	-3.51562705995793	ETS			ENSG00000124216	SNAI1	5.02023442893993	zf-C2H2		ENSG00000157657	ZNF618	-4.62927757127988	zf-C2H2			ENSG00000138738	PRDM5	2.38867377019924	zf-C2H2		ENSG00000198453	ZNF568	-2.09985098625395	zf-C2H2
		ENSG00000101115	SALL4	3.01429800278028	zf-C2H2		ENSG00000182463	TSHZ2	-3.72814733635507	zf-C2H2			ENSG00000196724	ZNF418	5.1260804345134	zf-C2H2		ENSG00000118922	KLF12	-4.65682898787266	zf-C2H2			ENSG00000197134	ZNF257	2.57124665958089	zf-C2H2		ENSG00000129514	FOXA1	-2.12071968196117	Fork_head
		ENSG00000178919	FOXE1	3.09890463060013	Fork_head		ENSG00000111087	GLI1	-3.91228860462686	zf-C2H2			ENSG00000170684	ZNF296	5.13146660089769	zf-C2H2		ENSG00000168916	ZNF608	-4.67018300187252	Others			ENSG00000147180	ZNF711	2.58822652712869	zf-C2H2		ENSG00000197016	ZNF470	-2.1237366494728	zf-C2H2
		ENSG00000168505	GBX2	3.51652610828535	Homeobox		ENSG00000179981	TSHZ1	-3.93967356391409	zf-C2H2			ENSG00000069812	HES2	5.48267968605729	bHLH		ENSG00000107249	GLIS3	-4.78591292517236	zf-C2H2			ENSG00000172000	ZNF556	2.79414194545555	zf-C2H2		ENSG00000180806	HOXC9	-2.19691623335555	Homeobox
		ENSG00000256771	ZNF253	3.52007419954781	zf-C2H2		ENSG00000167766	ZNF83	-4.06533370312077	zf-C2H2			ENSG00000204947	ZNF425	5.5032401868788	zf-C2H2		ENSG00000106571	GLI3	-4.90788940490388	zf-C2H2			ENSG00000178919	FOXE1	2.81902217211203	Fork_head		ENSG00000185869	ZNF829	-2.25608239362624	zf-C2H2
		ENSG00000121075	TBX4	3.81425734881734	T-box		ENSG00000179909	ZNF154	-4.2023984970663	zf-C2H2			ENSG00000125740	FOSB	6.37433688410274	TF_bZIP		ENSG00000173068	BNC2	-5.05010638201073	zf-C2H2			ENSG00000178764	ZHX2	2.86068908664809	Homeobox		ENSG00000108924	HLF	-2.33826753869618	TF_bZIP
		ENSG00000198521	ZNF43	4.04121002621615	zf-C2H2		ENSG00000196724	ZNF418	-5.31899792027672	zf-C2H2			ENSG00000064195	DLX3	6.51088510863008	Homeobox		ENSG00000074047	GLI2	-5.14183375155677	zf-C2H2			ENSG00000256771	ZNF253	3.42041819085973	zf-C2H2		ENSG00000223547	ZNF844	-2.42646441081341	zf-C2H2
		ENSG00000007372	PAX6	5.1885130946675	PAX		ENSG00000169946	ZFPM2	-7.26057472120798	zf-C2H2			ENSG00000107485	GATA3	8.46002819663011	zf-GATA		ENSG00000030419	IKZF2	-6.24428159427401	zf-C2H2			ENSG00000198521	ZNF43	4.72799165907384	zf-C2H2		ENSG00000149054	ZNF215	-2.59141798583664	zf-C2H2
		ENSG00000106031	HOXA13	5.59589020808305	Homeobox		ENSG00000104447	TRPS1	-8.84855167815448	zf-GATA			ENSG00000171786	NHLH1	8.5346730070194	bHLH		ENSG00000181690	PLAG1	-8.0421627654933	zf-C2H2			ENSG00000007372	PAX6	9.05492699650697	PAX		ENSG00000167766	ZNF83	-2.98255338784994	zf-C2H2
	NPRL2-/-	ENSG00000170549	IRX1	1.06246155247858	Homeobox		ENSG00000182463	TSHZ2	-3.82262633179408	zf-C2H2		NPRL2-/-	ENSG00000153234	NR4A2	4.35707897619458	NGFIB-like		ENSG00000187098	MITF	-4.45937693432075	bHLH		NPRL2-/-	ENSG00000107249	GLIS3	2.4180864391058	zf-C2H2		ENSG00000196793	ZNF239	-3.22189158826471	zf-C2H2
		ENSG00000063587	ZNF275	1.06376420246635	zf-C2H2		ENSG00000100968	NFATC4	-4.47345779008563	RHD			ENSG00000185022	MAFF	4.53919825235002	TF_bZIP		ENSG00000183621	ZNF438	-4.4780823603081	zf-C2H2			ENSG00000140836	ZFHX3	2.4598644146677	Homeobox		ENSG00000185869	ZNF829	-3.66468678265607	zf-C2H2
		ENSG00000104447	TRPS1	1.19781977454417	zf-GATA		ENSG00000112182	BACH2	-4.49069086497577	TF_bZIP			ENSG00000170684	ZNF296	4.65494433430048	zf-C2H2		ENSG00000157657	ZNF618	-4.48926309293898	zf-C2H2			ENSG00000260428	SCX	2.4708808234381	bHLH		ENSG00000198046	ZNF667	-4.19564546624757	zf-C2H2
		ENSG00000112561	TFEB	1.19968735721633	bHLH		ENSG00000129514	FOXA1	-4.64461804295925	Fork_head			ENSG00000162772	ATF3	4.97814015212355	TF_bZIP		ENSG00000168916	ZNF608	-4.50159721992341	Others			ENSG00000008083	JARID2	2.81885906325347	ARID		ENSG00000189420	ZFP92	-4.87880983982497	zf-C2H2
		ENSG00000235109	ZSCAN31	1.33607183409126	zf-C2H2		ENSG00000169946	ZFPM2	-5.66642536662689	zf-C2H2			ENSG00000283463	HSFX4	4.99870373886159	HSF		ENSG00000112246	SIM1	-4.62000193055215	bHLH			ENSG00000127124	HIVEP3	2.89147349717326	zf-C2H2		ENSG00000100968	NFATC4	-4.91328239904403	RHD
		ENSG00000169083	AR	1.3526398217731	ESR-like		ENSG00000198521	ZNF43	-6.24571364625743	zf-C2H2			ENSG00000220201	ZGLP1	5.17594943961596	zf-GATA		ENSG00000053254	FOXN3	-4.83418476478233	Fork_head			ENSG00000118922	KLF12	3.02281301032392	zf-C2H2		ENSG00000129514	FOXA1	-6.14151518470408	Fork_head
		ENSG00000112246	SIM1	2.73674814676892	bHLH		ENSG00000085276	MECOM	-6.73272304363017	zf-C2H2			ENSG00000124216	SNAI1	5.72396123266228	zf-C2H2		ENSG00000030419	IKZF2	-4.85932282740402	zf-C2H2			ENSG00000151090	THRB	3.08095167174528	THR-like		ENSG00000113430	IRX4	-7.66611179057675	Homeobox
							ENSG00000256229	ZNF486	-8.97752138920592	zf-C2H2			ENSG00000125740	FOSB	6.48711617113139	TF_bZIP		ENSG00000168310	IRF2	-4.97930690281486	IRF			ENSG00000104447	TRPS1	3.59109238026603	zf-GATA		ENSG00000256229	ZNF486	-8.75791572868049	zf-C2H2
							ENSG00000184635	ZNF93	-9.01091268448501	zf-C2H2			ENSG00000183072	NKX2-5	6.54315062131795	Homeobox		ENSG00000150907	FOXO1	-5.72533864570538	Fork_head			ENSG00000162599	NFIA	3.92650589200059	CTF/NFI		ENSG00000184635	ZNF93	-8.82008777188966	zf-C2H2
							ENSG00000188171	ZNF626	-9.60936525533476	zf-C2H2			ENSG00000171786	NHLH1	9.41253424515311	bHLH		ENSG00000160094	ZNF362	-6.22996098621456	zf-C2H2			ENSG00000066827	ZFAT	4.6118120742272	zf-C2H2		ENSG00000188171	ZNF626	-9.27075346701	zf-C2H2
												WT vs WT cisplatin	ENSG00000124216	SNAI1	4.83444249952907	zf-C2H2		ENSG00000168916	ZNF608	-6.32534737034523	Others
													ENSG00000183072	NKX2-5	4.838349841205	Homeobox		ENSG00000053254	FOXN3	-6.49778918539846	Fork_head
													ENSG00000220201	ZGLP1	5.17926786686248	zf-GATA		ENSG00000080298	RFX3	-6.52586603182158	RFX
													ENSG00000170684	ZNF296	5.22353345384842	zf-C2H2		ENSG00000151090	THRB	-6.62360260747241	THR-like
													ENSG00000125740	FOSB	5.33814817349508	TF_bZIP		ENSG00000066827	ZFAT	-6.79291746473831	zf-C2H2
													ENSG00000171786	NHLH1	5.70497679508225	bHLH		ENSG00000118922	KLF12	-7.24884329042504	zf-C2H2
													ENSG00000229544	NKX1-2	5.76390336847149	Homeobox		ENSG00000157657	ZNF618	-7.30211124521407	zf-C2H2
													ENSG00000162772	ATF3	5.81386578699073	TF_bZIP		ENSG00000173068	BNC2	-7.59864347111166	zf-C2H2
													ENSG00000064195	DLX3	6.15636164099813	Homeobox		ENSG00000183621	ZNF438	-8.21388021718709	zf-C2H2
													ENSG00000069812	HES2	7.94953518057354	bHLH		ENSG00000169946	ZFPM2	-8.3896385663737	zf-C2H2
