# Supplementary material for: GATOR1 complex controls cisplatin sensitivity
Source: Cell Death Dis. 2025 Dec 30;17(1):58. doi: 10.1038/s41419-025-08392-4 (PMC12824275; doi:10.1038/s41419-025-08392-4)
Supplement: Supplementary file 12 — Table S3 [file 41419_2025_8392_MOESM12_ESM.xlsx]

## Sheet: Sheet1
Intersected differentially expressed genes (DEGs)
NO	N2-/- vs A549 res (up-regulated genes)	N3-/- vs A549 res (up-regulated genes)	D5-/- vs A549 res (up-regulated genes)	N2-/- vs A549 res (down-regulated genes)	N3-/- vs A549 res (down-regulated genes)	D5-/- vs A549 res (down-regulated genes)
1	G6PD	NRG1	GDF15	ZNF239	MEGF6	MEGF6
2	MPP1	KIF5C	NRG1	CCDC3	SEMA3B	MEST
3	APBB1IP	LYPD6	MECOM	TMEM98	LGALS3	CCDC3
4	TMEM47	ENPP1	FRAS1	TXNIP	PCSK9	EIF4E3
5	PROS1	RAB6B	HOXC8	FSCN1	LAMC2	TMEM98
6	DIAPH2	GPRC5C	ULBP1	SMOC1	KCNK6	GFPT2
7	TRPS1	CCDC113	TMEM47	SLFN13	CAPG	COL4A1
8	NUPR1	CILP2	ALDH2	DUSP4	TXNIP	RUNX3
9	AKR1C3	F2RL2	EPDR1	SPON2	CXXC1	COL5A2
10		CCDC148	RAB39B	SVEP1	CPS1	SVEP1
11		CYP24A1	ANKRD1	MYO5C	ETHE1	MAFB
12		CLGN		KRT81	SPON2	ADAMTS1
13		ALDH2		ADAMTS1	SVEP1	KLF4
14		ELOVL2		FUT4	GSPT2	INA
15		UBASH3B		INA	C19orf33	COL6A1
16		FST		COL6A1	ITGB4	GSPT2
17		ZNF711		GRAMD1B	KRT17	SLC2A3
18		COTL1		PTGES	GALC	CELF2
19		C2CD3		DCLK1	SETD6	IGFBP3
20		CD40		DUSP6	STMN3	MSLN
21				CELF2	MSLN	HSPA12A
22				CTSF	RHOB	NGEF
23				KRT17	LSR	CYP1B1
24				DMBT1	LTBP2
25				GALC	NGEF
26				CDKN1C	CYP1B1
27				WNT3
28				CNKSR1
29				FZD6
30				FCGRT
31				GPX3
32				COCH
